# Supplementary material for: Ab initio predictions link the neutron skin of 208Pb to nuclear forces
Source: Nat Phys. 2022 Aug 22;18(10):1196–200. doi: 10.1038/s41567-022-01715-8 (PMC9537109; doi:10.1038/s41567-022-01715-8)
Supplement: Supplementary file 1 — Year of computation and mass number divided by total TOP500 compute power. [file 41567_2022_1715_MOESM1_ESM.txt]

# Z   N         year          A/log(Rtot)
   2   2         1987           0.16
   8   8         2000           0.50
   4   4         2000           0.25
   4   6         2002           0.30
   6   6         2007           0.33
   6   8         2011           0.36
   8  20        2014           0.70
  20  20       2015           0.99
  20  28       2015           1.18
  28  28       2016           1.36
  28  50       2016           1.90
  50  50       2018           2.39
  50  82       2020           3.12
  82 126      2021           4.90
