# Supplementary material for: Ab initio predictions link the neutron skin of 208Pb to nuclear forces
Source: Nat Phys. 2022 Aug 22;18(10):1196–200. doi: 10.1038/s41567-022-01715-8 (PMC9537109; doi:10.1038/s41567-022-01715-8)
Supplement: Supplementary file 2 — Finite nuclei predictions for the 34 non-implausible interactions. [file 41567_2022_1715_MOESM2_ESM.csv]

interaction_id	Rp48Ca (fm)	EA48Ca (MeV)	E2+48Ca (MeV)	aD48Ca (fm^3)	Rp208Pb (fm)	Rskin208Pb (fm)	EA208Pb (MeV)	aD208Pb (fm^3)	E2H (MeV)	Rp2H (fm)	Q2H (e fm^2)	E3H (MeV)	E4He (MeV)	Rp4He (fm)	E16O (MeV)	Rp16O (fm)	importance weight
1	3.252351	-8.427711	2.802573	2.145883	5.239246	0.17926	-7.953562	20.626511	-2.118394	1.983481	0.255069	-8.195309	-29.164118	1.42904	-125.939049	2.489807	0.010054
2	3.256554	-8.791633	5.256041	2.012788	5.266039	0.222374	-7.942093	20.440914	-2.226604	1.97877	0.286872	-8.102953	-29.046207	1.449845	-128.017158	2.533585	0.004205
3	3.359429	-8.336826	2.47824	2.280608	5.399024	0.15829	-7.895741	21.157228	-2.25112	1.973596	0.252791	-8.857136	-29.894726	1.443829	-126.66428	2.554955	0.009267
4	3.329411	-8.719114	2.840441	2.323493	5.358859	0.153424	-8.452178	22.631856	-2.214212	1.972629	0.26329	-8.108893	-28.263184	1.459357	-126.52571	2.535591	0.022312
5	3.37183	-8.768558	4.60861	2.233641	5.444699	0.159658	-8.145314	22.523452	-2.227105	1.986028	0.298789	-8.836743	-29.029183	1.465653	-127.222832	2.587497	0.037129
6	3.456171	-8.030048	3.469154	2.478132	5.581881	0.194666	-7.304192	24.15638	-2.2428	1.983271	0.278998	-8.5875	-29.744271	1.468311	-124.533088	2.62235	0.029578
7	3.434122	-8.11629	3.607483	2.506954	5.557851	0.193539	-7.364924	24.331943	-2.240411	1.973109	0.264719	-8.479539	-28.743138	1.482405	-123.460341	2.607204	0.040714
8	3.344544	-8.416254	3.44431	2.275669	5.394136	0.151621	-7.846575	22.885196	-2.241573	1.965162	0.29771	-8.738264	-28.864334	1.453327	-123.826202	2.557371	0.050408
9	3.512163	-8.002011	3.501267	2.551983	5.668612	0.200134	-7.185817	25.211551	-2.299751	1.965677	0.298336	-8.921758	-29.512671	1.499161	-124.16386	2.658888	0.018914
10	3.358456	-8.214274	3.25807	2.275246	5.406822	0.207159	-7.567979	22.156625	-2.218548	1.987677	0.285843	-8.184547	-29.219221	1.458906	-124.572337	2.576937	0.036173
11	3.476036	-8.145744	4.141293	2.499362	5.620195	0.187479	-7.349359	24.511476	-2.300769	1.963787	0.275805	-8.822763	-28.874775	1.498664	-123.661891	2.647631	0.032816
12	3.43074	-8.424286	4.206691	2.34439	5.548633	0.200427	-7.619474	23.26073	-2.254994	1.981145	0.284475	-8.565706	-29.424153	1.474404	-126.769425	2.621395	0.053006
13	3.44275	-8.125166	2.664417	2.489268	5.542901	0.208928	-7.498646	23.671695	-2.273486	1.971325	0.277691	-8.308171	-28.918262	1.493725	-124.868572	2.614905	0.010796
14	3.27758	-9.204207	4.143555	2.111359	5.275709	0.126209	-8.882196	20.238167	-2.170958	1.984771	0.240092	-8.677624	-28.21098	1.462139	-128.888379	2.523576	0.024574
15	3.334067	-9.161087	4.789051	2.166087	5.376258	0.16035	-8.667408	22.126627	-2.165472	1.982043	0.298726	-8.597943	-28.714298	1.473069	-129.711069	2.573072	0.01722
16	3.34719	-8.785413	3.700775	2.292012	5.392744	0.190419	-8.314335	22.087675	-2.167739	1.988077	0.257585	-8.297448	-28.534432	1.490226	-128.833722	2.567656	0.06225
17	3.244682	-8.983928	5.016739	2.014368	5.241431	0.171898	-8.402086	20.175546	-2.182557	1.988428	0.274927	-8.300647	-29.151272	1.430674	-128.995459	2.509617	0.006067
18	3.253206	-9.264033	4.411107	2.017982	5.24939	0.15988	-8.75536	20.406637	-2.168508	1.985171	0.28689	-8.639299	-29.843083	1.423641	-131.794316	2.509275	0.013623
19	3.345255	-9.037425	4.032076	2.258642	5.389521	0.156149	-8.615845	22.7446	-2.177952	1.969254	0.292342	-8.615798	-28.048747	1.491633	-128.306432	2.571764	0.050661
20	3.331399	-8.93673	3.992915	2.225176	5.36559	0.170443	-8.581454	21.259091	-2.261271	1.974549	0.243391	-8.039806	-27.910631	1.484268	-128.313705	2.559259	0.052917
21	3.292866	-8.531665	2.638807	2.214425	5.295732	0.181969	-8.077022	20.86756	-2.215907	1.978439	0.262709	-8.253227	-29.228708	1.455199	-127.606777	2.517508	0.011009
22	3.293216	-8.618607	5.080347	2.187703	5.320327	0.151446	-7.995721	21.347032	-2.218358	1.984169	0.265472	-8.377497	-27.532387	1.481626	-123.745136	2.546562	0.009773
23	3.28564	-9.171852	4.140755	2.173177	5.280188	0.125923	-8.965042	21.475693	-2.248283	1.966417	0.279037	-8.094146	-26.946655	1.493344	-126.374856	2.536333	0.027788
24	3.315804	-8.850611	2.611304	2.210629	5.32758	0.171143	-8.542819	21.563996	-2.185909	1.971557	0.279088	-8.494238	-29.835897	1.443003	-130.700692	2.531574	0.011903
25	3.402291	-8.475655	3.73902	2.391638	5.488877	0.139015	-7.974016	23.435427	-2.197292	1.986294	0.2706	-8.90852	-29.025454	1.457789	-125.010011	2.589977	0.066039
26	3.402456	-8.221531	2.765521	2.354305	5.472672	0.174645	-7.693377	22.200311	-2.24481	1.970638	0.259907	-8.848258	-29.755451	1.456659	-125.559852	2.589584	0.017059
27	3.306802	-8.424207	3.228667	2.219985	5.336484	0.172203	-7.909137	21.138786	-2.237323	1.97265	0.241392	-8.415494	-29.56738	1.434502	-126.711702	2.521925	0.033279
28	3.386725	-8.287101	3.71554	2.30597	5.483137	0.178653	-7.598995	23.763531	-2.182739	1.971969	0.295416	-8.480774	-29.605928	1.427454	-124.035436	2.578105	0.056555
29	3.280057	-9.100351	4.309851	2.200052	5.284801	0.089302	-8.902134	22.230013	-2.259118	1.961722	0.280603	-8.460168	-27.434384	1.456767	-125.35246	2.521975	0.02542
30	3.462145	-8.195498	3.299811	2.506238	5.589009	0.157846	-7.616461	24.779147	-2.158837	1.988757	0.282447	-8.915754	-29.325507	1.460973	-124.065883	2.620529	0.031913
31	3.276073	-8.80456	3.940391	2.117497	5.276155	0.188927	-8.298925	20.606515	-2.189109	1.984174	0.267722	-8.141779	-28.52714	1.470366	-128.111677	2.529915	0.038676
32	3.330662	-9.003294	4.189051	2.229522	5.360312	0.162094	-8.55757	21.569237	-2.236135	1.976934	0.27202	-8.604135	-28.34276	1.49861	-129.379267	2.565993	0.044948
33	3.205425	-9.117855	4.951337	1.960012	5.160027	0.108491	-8.808403	19.52241	-2.155381	1.984741	0.272255	-8.21189	-27.306013	1.444504	-124.832211	2.493228	0.003557
34	3.447113	-8.115822	3.653829	2.476193	5.565007	0.181408	-7.439504	24.04011	-2.312332	1.960768	0.271729	-8.679549	-29.020995	1.48378	-123.748124	2.622009	0.039398
