# Supplementary material for: Ab initio predictions link the neutron skin of 208Pb to nuclear forces
Source: Nat Phys. 2022 Aug 22;18(10):1196–200. doi: 10.1038/s41567-022-01715-8 (PMC9537109; doi:10.1038/s41567-022-01715-8)
Supplement: Supplementary file 3 — Infinite nuclear matter properties, Rskin and weak plus charge form factor predictions for the 34 non-implausible interactions (csv file). Mean vector and covariance matrix of a multivariate normal distribution that approximates the full posterior predictive distribution (txt file). [file 41567_2022_1715_MOESM3_ESM.zip]

Archive with 2 entries (2 files):
- dataFig3.csv
- dataFig3a_multivariatenormal.txt
