# Supplementary material for: Ab initio predictions link the neutron skin of 208Pb to nuclear forces
Source: Nat Phys. 2022 Aug 22;18(10):1196–200. doi: 10.1038/s41567-022-01715-8 (PMC9537109; doi:10.1038/s41567-022-01715-8)
Supplement: Supplementary file 3 — Infinite nuclear matter properties, Rskin and weak plus charge form factor predictions for the 34 non-implausible interactions (csv file). Mean vector and covariance matrix of a multivariate normal distribution that approximates the full posterior predictive distribution (txt file). [file 41567_2022_1715_MOESM3_ESM.zip › dataFig3.csv]

interaction_id	Rskin208Pb (fm)	rho_NM (fm^-3)	EA_NM (MeV)	S_NM (MeV)	L_NM (MeV)	K_NM (MeV)	Fw208Pb at Q_PREX	Fch208Pb at Q_PREX	Fw48Ca at Q_CREX	Fch48Ca at Q_CREX	importance weight
1	0.179260	0.1825	-16.984517	31.974205	53.399611	275.691979	0.414591	0.440112	0.143258	0.182334	0.010054
2	0.222374	0.1695	-16.656488	35.446830	75.411424	254.268869	0.403778	0.435741	0.143902	0.181105	0.004205
3	0.158290	0.1664	-16.458495	31.885029	56.188846	269.234369	0.393531	0.415738	0.123330	0.157792	0.009267
4	0.153424	0.1864	-18.282381	30.385414	35.459503	330.663100	0.400532	0.421926	0.130748	0.165541	0.022312
5	0.159658	0.1684	-17.170779	30.803830	46.357752	295.661156	0.38647	0.408751	0.124869	0.155523	0.037129
6	0.194666	0.1518	-15.687752	31.917101	60.025589	262.762066	0.360811	0.387846	0.100500	0.136358	0.029578
7	0.193539	0.1548	-15.798444	32.155547	62.618291	270.766134	0.364324	0.391269	0.105606	0.141186	0.040714
8	0.151621	0.1764	-16.974811	29.831458	43.052159	282.838914	0.395604	0.416703	0.130026	0.162374	0.050408
9	0.200134	0.1466	-15.614420	32.580355	68.157668	259.710631	0.347312	0.375071	0.091226	0.125388	0.018914
10	0.207159	0.1628	-16.251440	33.792819	68.450215	255.750153	0.385208	0.41463	0.119728	0.158163	0.036173
11	0.187479	0.1455	-15.440800	31.241762	64.194541	254.038860	0.355966	0.381925	0.099113	0.132095	0.032816
12	0.200427	0.1513	-16.082027	33.430699	70.336672	263.825215	0.364723	0.39279	0.107551	0.141666	0.053006
13	0.208928	0.1564	-16.271709	34.189113	70.982110	274.831990	0.364675	0.394039	0.102176	0.140138	0.010796
14	0.126209	0.1819	-17.930333	29.576783	36.847772	314.403759	0.416781	0.434338	0.147819	0.176734	0.024574
15	0.160350	0.1722	-18.007202	29.646878	45.648339	309.374302	0.396709	0.419237	0.131966	0.163806	0.01722
16	0.190419	0.1679	-17.304930	32.265402	57.101892	300.265848	0.389479	0.416498	0.122835	0.160450	0.06225
17	0.171898	0.1763	-17.235876	31.637639	51.794312	277.666168	0.41511	0.439536	0.150154	0.183860	0.006067
18	0.159880	0.1841	-18.160552	31.704739	48.791977	304.074701	0.415943	0.438622	0.149749	0.182465	0.013623
19	0.156149	0.1800	-18.318911	30.002094	42.767953	325.453719	0.395449	0.417325	0.129845	0.162059	0.050661
20	0.170443	0.1679	-17.521066	31.503510	49.832637	304.548626	0.396465	0.420503	0.129109	0.163856	0.052917
21	0.181969	0.1774	-17.141576	32.700616	54.035595	281.187166	0.405633	0.431569	0.134252	0.173348	0.011009
22	0.151446	0.1672	-16.279897	29.077783	46.085709	257.997983	0.406096	0.427277	0.142274	0.172960	0.009773
23	0.125923	0.1920	-18.793175	27.872001	20.906566	335.092279	0.416687	0.434065	0.145770	0.176252	0.027788
24	0.171143	0.1815	-18.186967	31.828343	49.472768	314.527162	0.402645	0.42688	0.130735	0.168123	0.011903
25	0.139015	0.1672	-16.784372	29.130159	41.492744	298.904740	0.382896	0.401942	0.118451	0.148590	0.066039
26	0.174645	0.1602	-16.165683	32.580785	63.619707	267.368542	0.380048	0.404527	0.113337	0.148159	0.017059
27	0.172203	0.1720	-16.599291	31.786684	49.011270	275.651509	0.400709	0.424964	0.132392	0.169250	0.033279
28	0.178653	0.1698	-16.841734	31.851145	55.533433	290.867453	0.378085	0.402919	0.118599	0.152010	0.056555
29	0.089302	0.1926	-18.542681	24.835208	11.559360	320.314511	0.421662	0.433275	0.150897	0.177332	0.02542
30	0.157846	0.1578	-16.352126	30.048502	54.896197	288.770595					0.031913
31	0.188927	0.1750	-17.272948	32.633779	56.963525	281.562504	0.407372	0.434395	0.139215	0.176908	0.038676
32	0.162094	0.1693	-17.439926	30.356141	47.983258	293.387558	0.398637	0.421527	0.130777	0.164615	0.044948
33	0.108491	0.1904	-17.875846	27.542551	28.852148	296.313536	0.437455	0.452323	0.167872	0.194448	0.003557
34	0.181408	0.1519	-15.724200	30.966302	56.823682	262.683779	0.365176	0.390328	0.103907	0.138386	0.039398
