# Supplementary material for: Ab initio predictions link the neutron skin of 208Pb to nuclear forces
Source: Nat Phys. 2022 Aug 22;18(10):1196–200. doi: 10.1038/s41567-022-01715-8 (PMC9537109; doi:10.1038/s41567-022-01715-8)
Supplement: Supplementary file 3 — Infinite nuclear matter properties, Rskin and weak plus charge form factor predictions for the 34 non-implausible interactions (csv file). Mean vector and covariance matrix of a multivariate normal distribution that approximates the full posterior predictive distribution (txt file). [file 41567_2022_1715_MOESM3_ESM.zip › dataFig3a_multivariatenormal.txt]

Observables:
rho_NM         EA_NM           S_NM           L_NM           K_NM     Rskin208Pb

Means:
[ 1.68191077e-01 -1.69777317e+01  3.09904365e+01  5.04955997e+01  2.88672118e+02  1.69632611e-01]

Covariance matrix:
[[ 2.55694552e-04 -1.67213769e-02 -1.05856500e-02 -1.89097551e-01  4.07654609e-01 -3.43617619e-04]
 [-1.67213769e-02  1.68120023e+00  8.76234448e-01  1.50925637e+01 -4.64188248e+01  2.46531643e-02]
 [-1.05856500e-02  8.76234448e-01  5.07296667e+00  3.14157398e+01 -1.27474702e+01  6.40409541e-02]
 [-1.89097551e-01  1.50925637e+01  3.14157398e+01  2.91665602e+02 -3.15695080e+02  5.05418968e-01]
 [ 4.07654609e-01 -4.64188248e+01 -1.27474702e+01 -3.15695080e+02  1.98539622e+03 -5.98983932e-01]
 [-3.43617619e-04  2.46531643e-02  6.40409541e-02  5.05418968e-01 -5.98983932e-01  1.23957233e-03]]
