# Supplementary material for: Ab initio predictions link the neutron skin of 208Pb to nuclear forces
Source: Nat Phys. 2022 Aug 22;18(10):1196–200. doi: 10.1038/s41567-022-01715-8 (PMC9537109; doi:10.1038/s41567-022-01715-8)
Supplement: Supplementary file 4 — Parameters of the final 34 non-implausible interactions. [file 41567_2022_1715_MOESM4_ESM.csv]

interaction_id	Ct1S0pp (10^4 GeV^-2)	Ct1S0np (10^4 GeV^-2)	Ct1S0nn (10^4 GeV^-2)	Ct3S1 (10^4 GeV^-2)	C1S0 (10^4 GeV^-4)	C3P0 (10^4 GeV^-4)	C1P1 (10^4 GeV^-4)	C3P1 (10^4 GeV^-4)	C3S1 (10^4 GeV^-4)	C3S1-3D1 (10^4 GeV^-4)	C3P2 (10^4 GeV^-4)	c1 (GeV^-1)	c2 (GeV^-1)	c3 (GeV^-1)	c4 (GeV^-1)	cD	cE
1	0.356199	-0.355142	-0.349985	-0.248157	2.78763	0.433097	-0.086705	-1.299329	0.788	0.520089	-0.846265	-0.736674	-0.606916	-0.47898	0.930314	-0.588286	-0.068944
2	0.3463	-0.348955	-0.344445	-0.243032	2.792354	1.391279	-0.080754	-1.14991	0.880235	0.292109	-0.947735	-0.747704	-0.515023	-0.597523	0.952645	-1.885741	0.078959
3	0.337534	-0.345152	-0.343496	-0.261608	2.633618	0.424676	0.069077	-1.207797	0.967082	0.544291	-0.703216	-0.714632	-0.435727	-0.701042	1.036431	-0.619586	0.021581
4	0.336001	-0.334787	-0.329607	-0.250311	2.43001	0.2738	-0.037799	-1.180376	0.858643	0.462011	-0.842133	-0.720208	-0.487028	-0.610624	0.99241	1.946797	0.221419
5	0.333399	-0.339775	-0.33645	-0.237886	2.459897	0.875862	-0.061772	-1.088519	0.882879	0.203655	-0.907942	-0.728551	-0.475402	-0.658062	0.92929	1.46944	0.439727
6	0.339708	-0.33874	-0.336497	-0.246205	2.566226	1.178684	0.102755	-1.231931	0.878029	0.360322	-0.706003	-0.750739	-0.349281	-0.846235	1.087498	1.357475	0.522703
7	0.357374	-0.349488	-0.351998	-0.261576	2.703318	0.649412	-0.126906	-0.933428	0.995421	0.455893	-0.938363	-0.710998	-0.600291	-0.511407	0.885524	1.07448	0.202184
8	0.347239	-0.349552	-0.346651	-0.236688	2.588634	0.291879	-0.136777	-1.093619	0.847998	0.188975	-0.930901	-0.717454	-0.626787	-0.46861	0.900723	-0.121797	-0.029743
9	0.349782	-0.347571	-0.351636	-0.238284	2.770279	1.002827	-0.030133	-1.041317	0.899543	0.184946	-0.80361	-0.722094	-0.450883	-0.688337	0.988549	1.758928	0.728768
10	0.337397	-0.337846	-0.334629	-0.236098	2.640579	0.841956	0.034777	-1.098711	0.777963	0.31055	-0.706185	-0.736034	-0.271297	-0.934333	1.142164	-1.79721	0.038438
11	0.341094	-0.340101	-0.343002	-0.244814	2.646359	1.470509	0.086395	-1.067312	0.866256	0.36552	-0.793261	-0.714313	-0.300705	-0.837947	1.103189	0.534865	0.291467
12	0.338428	-0.344368	-0.340156	-0.244869	2.665527	0.972035	0.123297	-0.854975	0.88875	0.315784	-0.87041	-0.747709	-0.367869	-0.828972	1.032171	0.21088	0.438297
13	-0.349296	-0.34783	-0.345087	-0.251179	2.775803	0.51126	-0.014905	-0.995633	0.932483	0.358223	-0.787001	-0.707744	-0.441933	-0.706367	0.998484	0.493866	0.372671
14	-0.342403	-0.350325	-0.347903	-0.269324	2.627395	0.498997	-0.030354	-1.16525	1.028755	0.634928	-1.002872	-0.72893	-0.667484	-0.378722	0.873146	1.778847	0.239579
15	0.333823	-0.331721	-0.334483	-0.208446	2.542458	1.221662	0.200049	-1.155273	0.491879	0.200003	-0.804302	-0.697465	-0.160857	-1.02401	1.202797	0.886488	0.443938
16	-0.35587	-0.346321	-0.34934	-0.25289	2.760598	1.09032	-0.066719	-1.286632	0.858678	0.51691	-0.838481	-0.7035	-0.465015	-0.653196	0.962467	1.686661	0.41126
17	-0.335259	-0.337698	-0.334783	-0.242203	2.529353	1.106626	0.002471	-1.196754	0.787933	0.392963	-0.858574	-0.728681	-0.384445	-0.790344	1.018132	-1.079774	-0.017463
18	0.341602	-0.34564	-0.342705	-0.236673	2.61001	0.457561	-0.03431	-1.057345	0.776408	0.296871	-0.935398	-0.733574	-0.524064	-0.598505	0.874558	0.003787	0.1972
19	0.356237	-0.353265	-0.354841	-0.229194	2.749544	0.645361	-0.07463	-1.164408	0.70804	0.235516	-0.981529	-0.753724	-0.60055	-0.526696	0.914769	1.970978	0.39842
20	-0.326405	-0.328206	-0.323092	-0.256631	2.417958	0.927788	0.173518	-1.040657	0.880648	0.613122	-0.792102	-0.74496	-0.204747	-1.019691	1.228864	0.086324	0.045585
21	0.359422	-0.354765	-0.353629	-0.266236	2.798147	0.349561	-0.112916	-1.283026	1.049562	0.474515	-0.880443	-0.737184	-0.716457	-0.365397	0.832127	-0.08874	0.07701
22	-0.347694	-0.347335	-0.348106	-0.260964	2.637101	1.377067	0.007681	-1.287584	1.007562	0.461658	-0.971101	-0.742109	-0.573364	-0.52904	0.929977	-1.893225	-0.451457
23	-0.339664	-0.338985	-0.336819	-0.250932	2.482879	0.665883	-0.088962	-1.34753	0.926892	0.340187	-0.966833	-0.731589	-0.621117	-0.482294	0.865694	1.872068	0.220464
24	-0.346469	-0.347383	-0.342218	-0.232991	2.677828	0.367689	0.035269	-1.277421	0.678334	0.341756	-0.74568	-0.755715	-0.437652	-0.760415	0.983198	0.695247	0.311592
25	-0.335569	-0.333146	-0.339224	-0.249366	2.443421	0.58519	0.016427	-1.09383	0.871076	0.423917	-0.837695	-0.756264	-0.459821	-0.693891	1.001977	1.925486	0.32478
26	-0.339876	-0.345537	-0.345611	-0.252292	2.694097	0.644542	0.018011	-1.181397	0.858512	0.488693	-0.683348	-0.757508	-0.391523	-0.811895	0.996249	-0.205048	0.196445
27	-0.344238	-0.345692	-0.339101	-0.270979	2.56019	0.574598	-0.059387	-1.243619	1.053481	0.621521	-0.84044	-0.733158	-0.586367	-0.50828	0.951973	0.319294	0.022955
28	0.331089	-0.334629	-0.329372	-0.215214	2.476474	0.519	0.101299	-0.913948	0.559908	0.215332	-0.8315	-0.702385	-0.304717	-0.842562	1.072777	0.951929	0.407514
29	-0.320744	-0.322644	-0.319518	-0.234359	2.192716	0.476905	0.103946	-1.151544	0.726471	0.323761	-0.865253	-0.738377	-0.32908	-0.856428	1.065809	-0.478375	-0.361659
30	-0.332197	-0.332819	-0.33643	-0.222996	2.499066	0.566719	0.193951	-0.892817	0.578652	0.334826	-0.722135	-0.72653	-0.184309	-1.032221	1.154374	0.968059	0.308629
31	0.353748	-0.350857	-0.348793	-0.253618	2.773731	1.043246	-0.051795	-1.33081	0.895555	0.441381	-0.877854	-0.73351	-0.548549	-0.601541	0.979482	-0.33549	0.10032
32	-0.356017	-0.350799	-0.354782	-0.256457	2.74973	1.070414	-0.05026	-1.2962	0.963408	0.405843	-0.913805	-0.760159	-0.570827	-0.580555	0.907039	0.400155	0.11599
33	-0.323976	-0.332016	-0.330159	-0.234775	2.436399	0.791024	0.04351	-1.233396	0.689469	0.404993	-0.878532	-0.729377	-0.366912	-0.774092	1.059863	-1.047254	-0.202748
34	-0.337626	-0.335556	-0.335787	-0.247399	2.524269	1.151718	0.074594	-1.139878	0.873669	0.394878	-0.732777	-0.722622	-0.292262	-0.875555	1.042879	0.256891	0.155498
